# Supplementary material for: Molecular Epidemiology of Clostridioides difficile Infections in Patients Hospitalized in 2017–2019 at the Central Teaching Hospital of Medical University of Lodz, Central Poland
Source: Antibiotics (Basel). 2025 Feb 21;14(3):219. doi: 10.3390/antibiotics14030219 (PMC11939216; doi:10.3390/antibiotics14030219)
Supplement: Supplementary file 1 [file antibiotics-14-00219-s001.zip]

Archive with 1 entries (1 files):
- antibiotics-3472134-supplementary.xlsx
