# Supplementary material for: Molecular Epidemiology of Clostridioides difficile Infections in Patients Hospitalized in 2017–2019 at the Central Teaching Hospital of Medical University of Lodz, Central Poland
Source: Antibiotics (Basel). 2025 Feb 21;14(3):219. doi: 10.3390/antibiotics14030219 (PMC11939216; doi:10.3390/antibiotics14030219)
Supplement: Supplementary file 1 [file antibiotics-14-00219-s001.zip › antibiotics-3472134-supplementary.xlsx]

## Sheet: Arkusz1
Sample ID	RT027	vanA	nim
1872	0	0	0
1873	0	1	0
1887	0	1	0
1888	0	0	0
1889	0	0	0
1890	1	1	0
1891	1	1	0
1892	1	1	0
1893	0	0	0
1894	0	1	0
1895	0	0	0
1896	0	1	0
1897	1	1	0
1898	1	1	0
1899	0	0	0
1900	0	0	0
1901	0	1	0
1902	0	1	0
1903	0	1	0
1904	0	1	0
1905	0	1	0
1906	0	1	0
1907	1	1	0
1908	0	1	0
1909	1	0	0
1910	0	1	0
1911	0	0	0
1912	0	1	0
1913	1	1	0
1914	0	1	0
1915	0	1	0
1916	0	1	0
1917	1	1	0
1918	0	1	0
1919	0	0	0
1920	0	0	0
1921	0	1	0
1922	0	1	0
1923	1	1	0
1924	0	1	0
1925	0	1	0
1926	0	1	0
1927	0	0	0
1928	0	1	0
1929	0	1	0
1930	1	0	0
1931	0	1	0
1932	0	1	0
1933	1	0	0
1934	0	0	0
1935	0	1	0
1936	0	1	0
1937	0	1	0
1938	0	1	0
1939	0	1	0
1940	0	1	0
1941	0	1	0
1942	0	0	0
1943	0	1	0
1944	0	1	0
1945	1	1	0
1946	0	0	0
1947	0	0	0
1948	0	0	0
1949	0	1	0
1950	0	0	0
1951	0	1	0
1952	0	0	0
1953	0	0	0
1954	0	1	0
1955	0	1	0
1956	0	1	0
1957	0	1	0
1958	0	1	0
1959	0	1	0
1960	0	1	0
1961	0	0	0
1962	0	1	0
1963	0	0	0
1964	0	0	0
1965	0	1	0
1966	0	0	0
1967	0	0	0
1968	0	0	0
1969	0	1	0
1970	0	1	0
1971	0	1	0
1972	0	0	0
1973	0	1	0
1974	0	1	0
1975	0	0	0
1976	0	1	0
1977	0	1	0
1978	0	0	0
1979	0	1	0
1980	1	0	0
1981	1	1	0
1982	1	1	0
1983	0	0	0
1984	0	0	0
1985	0	1	0
1986	0	0	0
1987	0	0	0
1988	0	0	0
1989	0	0	0
1990	0	1	0
1991	0	0	0
1992	0	0	0
1993	1	0	0
1994	1	1	0
1995	0	0	0
1996	0	0	0
1997	0	0	0
1998	0	1	0
1999	0	0	0
2000	0	1	0
2001	0	1	0
2002	0	0	0
2003	0	0	0
2004	0	0	0
2005	0	0	0
2006	0	1	0
2007	0	0	0
2008	1	0	0
2009	0	0	0
2010	0	0	0
2011	0	1	0
2012	0	1	0
2013	0	0	0
2014	0	0	0
2015	0	0	0
2016	0	0	0
2017	0	1	0
2018	0	1	0
2019	0	0	0
2020	0	0	0
2021	0	1	0
2022	0	1	0
2023	0	1	0
2024	1	0	0
2025	1	0	0
2026	0	1	0
2027	0	0	0
2028	0	1	0
2029	0	0	0
2073	0	0	0
2074	0	1	0
2075	0	1	0
2076	1	0	0
2077	0	1	0
2078	0	1	0
2079	0	1	0
2080	0	1	0
2081	0	0	0
2082	0	1	0
2083	0	1	0
2084	1	0	0
2085	0	0	0
2086	0	0	0
2087	0	1	0
2088	0	0	0
2089	0	1	0
2090	0	1	0
2091	0	0	0
2092	1	0	0
2093	1	0	0
2094	0	0	0
2095	0	0	0
2096	0	1	0
2097	0	1	0
2098	1	0	0
2099	0	0	0
2100	0	1	0
2101	0	0	0
2102	1	1	0
2115	0	1	0
2116	0	1	0
2117	0	1	0
2118	0	0	0
2119	0	1	1
2120	0	0	0
2121	0	0	0
2122	0	0	0
2123	0	0	0
2124	0	1	0
2125	0	0	0
2126	0	1	0
2127	0	1	0
2128	0	0	0
2129	0	0	0
2130	0	0	1
2131	1	0	0
2132	0	0	0
2133	0	0	0
2134	0	0	0
2135	0	1	0
2136	0	0	0
2137	0	0	0
2138	0	0	1
2139	0	0	0
